# Supplementary material for: Prevalence of Pathogenic Germline BRCA1/2 Variants and Their Association with Clinical Characteristics in Patients with Epithelial Ovarian Cancer in a Rural Area of Japan
Source: Genes (Basel). 2022 Jun 18;13(6):1085. doi: 10.3390/genes13061085 (PMC9223158; doi:10.3390/genes13061085)
Supplement: Supplementary file 1 [file genes-13-01085-s001.zip]

Archive with 1 entries (1 files):
- genes-1747299-supplementary.pdf
